# Supplementary material for: Disruption of Germination and Seedling Development in Brassica napus by Mutations Causing Severe Seed Hormonal Imbalance
Source: Front Plant Sci. 2016 Mar 15;7:322. doi: 10.3389/fpls.2016.00322 (PMC4791391; doi:10.3389/fpls.2016.00322)
Supplement: Supplementary Table S2 — See and seedling phenotype data for 1012-98, Express 617 and 166 doubled haploid (DH) lines derived from their F1 hybrid. [file Table2.XLS]

## Sheet: LEGEND - Table 1
ABA & metabolites				Cytokinins
	ABA	Abscisic acid			t-ZOG	(trans) Zeatin-O-glucoside
	ABAGE	Abscisic acid glucose ester			c-ZOG	(cis) Zeatin-O-glucoside
	DPA	Dihydrophaseic acid			t-Z	(trans) Zeatin
	PA	Phaseic acid			c-Z	(cis) Zeatin
	7'OH-ABA	7'-Hydroxy-abscisic acid			dhZ	Dihydrozeatin
	neoPA	neoPhaseic acid			t-ZR	(trans) Zeatin riboside
Auxins					c-ZR	(cis) Zeatin riboside
	IAA	Indole-3-acetic acid			dhZR	Dihydrozeatin riboside
	IAA-Asp	N-(Indole-3-yl-acetyl)-aspartic acid			2iP	Isopentenyladenine
	IAA-Glu	N-(Indole-3-yl-acetyl)-glutamic acid			iPA	Isopentenyladenosine
	IAA-Ala	N-(Indole-3-yl-acetyl)-alanine		Gibberellins
	IAA-Leu	N-(Indole-3-yl-acetyl)-leucine			GA1	Gibberellin 1
					GA3	Gibberellin 3
					GA4	Gibberellin 4
					GA7	Gibberellin 7
Colour coded phenotypes
		DH lines with more than 75% of seedlings expressed stunted growth, chlorotic/unopened cotyledons
		DH lines with 50-75% of seedlings expressed stunted growth, chlorotic/unopened cotyledons
		DH lines with 25-50% of seedlings expressed stunted growth, chlorotic/unopened cotyledons
		DH lines with less than 25% of seedlings expressed stunted growth, chlorotic/unopened cotyledons

## Sheet: 5 days after sowing (DAS) - Tab
#	DH lines	PH7 (cm)	FW7 (g)	ABA metabolism						Auxins					Cytokinins										Gibberellins
				ABA (ng/g DW)	DPA (ng/g DW)	ABAGE (ng/g DW)	PA (ng/g DW)	7'OH-ABA (ng/g DW)	n-PA (ng/g DW)	IAA (ng/g DW)	IAA-Ala (ng/g DW)	IAA-Asp (ng/g DW)	IAA-Glu (ng/g DW)	IAA-Leu (ng/g DW)	t-ZOG (ng/g DW)	c-ZOG (ng/g DW)	t-Z (ng/g DW)	c-Z (ng/g DW)	dhZ (ng/g DW)	t-ZR (ng/g DW)	c-ZR (ng/g DW)	dhZR (ng/g DW)	2iP (ng/g DW)	iPA (ng/g DW)	GA1 (ng/g DW)	GA3 (ng/g DW)	GA4 (ng/g DW)	GA7 (ng/g DW)
	Express617	3.72	0.12	910	4610	181	133	14.8	27.5	1230		126	6.73		< 26	< 26	< 1	< 2	< 3	< 4	230	1.78	1.06	19.2	< 128	< 23	6.21	< 42
	1012-98	4.6	0.1	95.7	< 506	84.7	21.1	< 4	< 4	289		> 26700	338		17.4	< 10	< 0.8	< 2	n.d.	n.d.	13.9	n.d.	< 0.9	< 4	< 48	< 20	5.71	< 38
1	YE2-DH005	3.68519	0.119704	167	503	< 150	36.8	< 7	6.66	151	< 3	19.7	< 10	< 3	< 10	< 11	< 3	< 4	< 5	< 5	< 12	n.d.	< 4	< 2	< 296	< 129	15.4	6.22
2	YE2-DH009	4.40741	0.117296	190	559	115	51.2	< 41	< 14	136	< 5	36.7	< 16	< 4	< 12	< 12	< 5	< 8	< 3	< 2	39.8	< 2	< 0.8	2.14	< 104	< 115	14.3	4.25
3	YE2-DH026	5.15556	0.135248	95.1	124	< 204	28.5	< 14	1.39	156	< 6	34.1	< 6	< 3	< 29	< 30	< 2	< 3	< 2	n.d.	11.1	< 0.8	< 3	1.51	< 207	< 98	9.51	2.39
4	YE2-DH031	3.74074	0.116874	83.3	< 452	< 151	58	< 9	< 4	124	< 5	36.6	< 9	< 3	< 22	< 23	< 2	< 4	< 4	< 4	12.8	< 2	< 0.4	< 2	17.7	< 162	8.77	2.34
5	YE2-DH036	4.25926	0.170193	181	510	< 181	80.6	< 17	4.79	186	< 2	26.1	< 11	< 4	< 18	< 19	< 2	< 4	< 3	< 2	14.6	< 2	n.d.	< 2	< 108	< 29	< 15	2.15
6	YE2-DH040	3.12963	0.148637	249	781	151	74.6	< 10	7.31	200	< 4	46.3	< 20	< 4	< 32	< 33	< 4	< 6	< 4	< 8	12	< 3	n.d.	1.22	< 340	< 50	12	1.91
7	YE2-DH041	4.57778	0.127556	180	459	< 162	61	< 20	4.82	177	< 9	60.1	< 7	< 3	< 10	< 10	< 6	< 9	< 3	2.84	13.8	n.d.	< 0.8	< 2	24.8	< 139	8.17	1.51
8	YE2-DH059	4.68148	0.162959	230	659	< 443	39.5	7.4	5.68	175	< 8	< 28	< 10	< 3	< 12	< 12	< 3	< 5	< 3	< 3	17.6	< 0.8	< 0.4	1.58	< 266	< 83	< 11	< 2
9	YE2-DH063	4.56667	0.147567	151	872	135	89.2	< 38	8.07	139	< 5	< 39	< 8	< 4	< 17	< 17	< 2	< 4	< 2	< 1	13	n.d.	< 1	< 2	< 351	< 71	< 9	2.24
10	YE2-DH064	4.2963	0.137767	297	622	< 254	72.8	< 12	< 14	271	< 7	31.1	< 14	< 3	15.2	< 9	< 3	< 5	< 2	< 3	18.8	< 3	< 1	< 2	< 481	21.3	< 9	1.51
11	YE2-DH066	6.43704	0.172815	127	229	< 95	63.7	< 32	5.53	139	< 11	38.4	< 10	< 3	< 60	< 62	< 1	< 2	< 2	< 2	11.7	< 6	< 0.3	1.69	< 638	< 160	< 10	1.63
12	YE2-DH079	4.28148	0.126311	75.9	141	< 255	15.5	< 26	< 18	177	< 3	< 26	< 7	< 3	< 21	< 22	< 1	< 2	< 2	< 2	8.19	< 2	< 39	< 2	< 164	< 19	< 8	< 1
13	YE2-DH080	3.75556	0.144556	334	855	< 184	80.4	< 9	13.2	231	3.93	< 33	< 12	< 3	< 17	< 18	< 0.8	< 1	< 2	< 2	26.6	< 3	< 4	< 2	23.2	< 65	< 18	< 2
14	YE2-DH088	4.76667	0.145881	162	514	< 359	33.1	< 19	9.45	235	< 2	36.7	< 7	< 4	< 21	< 22	< 2	< 4	< 3	< 2	12	< 3	< 3	1.34	< 300	< 19	< 8	< 2
15	YE2-DH091	5.94074	0.156374	166	287	< 146	85.7	< 15	< 11	176	< 4	< 39	< 8	< 3	< 45	< 46	< 1	< 2	< 3	< 2	10.2	< 2	< 1	< 2	< 308	< 67	< 20	< 2
16	YE2-DH094	3.95556	0.134611	62.9	184	< 185	46.7	< 7	2.11	78.9	< 3	< 18	< 13	< 3	< 19	< 19	< 1	< 2	< 1	1.25	7.91	< 1	< 2	< 2	< 390	< 19	< 9	< 1
17	YE2-DH096	4.08519	0.132422	106	< 869	< 129	104	< 5	< 8	132	n.d.	< 39	< 10	< 3	< 80	< 83	< 3	< 4	< 3	< 4	12.6	< 3	< 0.2	< 2	< 432	< 8	14.8	5.24
18	YE2-DH097	3.61481	0.146648	55.7	166	< 76	34.5	< 6	< 3	93.1	< 2	< 29	< 11	< 3	< 16	< 17	< 2	< 3	1.33	< 4	< 12	< 2	n.d.	< 3	< 208	< 58	10.8	3.25
19	YE2-DH100	3.78889	0.160204	167	311	137	138	< 22	3.83	170	< 4	< 31	< 9	< 3	< 35	< 36	< 5	< 8	< 3	< 2	8.66	< 2	< 39	< 3	< 300	< 82	< 10	2.36
20	YE2-DH112	5.14074	0.13077	176	1290	362	66.9	< 48	11.6	222	< 8	< 26	< 13	< 3	< 15	< 16	< 0.8	< 1	< 2	< 7	19.5	n.d.	< 2	1.74	43.1	< 118	14.8	< 2
21	YE2-DH113	3.64074	0.131778	90.6	262	116	21.5	< 8	5.29	97.4	2.57	< 29	< 22	< 3	< 32	< 33	< 2	< 4	< 2	< 5	< 9	< 3	n.d.	1.3	< 651	< 61	< 9	< 2
22	YE2-DH115	3.57407	0.11413	264	613	< 254	75.6	< 25	10.4	318	< 8	47.7	< 11	< 4	< 6	< 6	< 0.7	< 1	< 2	< 3	17.2	< 1	< 0.4	< 2	< 193	< 214	< 12	1.47
23	YE2-DH121	3.42593	0.192185	351	586	< 431	194	< 19	8.08	212	< 3	44.5	< 16	< 3	< 65	< 67	< 5	< 9	< 2	< 7	16.6	< 3	< 0.6	< 2	< 439	< 19	< 9	< 2
24	YE2-DH130	4.11481	0.117422	342	1130	< 1386	61.9	< 22	12.2	324	2.86	66.1	< 14	< 4	< 6	< 6	< 2	3.42	1.19	2.49	< 21	< 1	< 1	< 2	< 901	< 109	< 12	< 2
25	YE2-DH132	5.57037	0.130381	148	757	< 305	59.8	< 20	< 8	247	< 14	445	9.81	< 4	< 7	< 7	< 3	< 4	< 1	< 2	16.5	< 2	< 4	2.01	< 240	< 316	11.6	4.92
26	YE2-DH137	4.61852	0.137285	241	1000	< 603	96.5	< 25	8.64	174	3.55	18.5	< 5	< 4	< 27	< 28	n.d.	< 7	< 5	< 7	20.6	< 8	n.d.	< 3	< 343	< 177	10.7	2.88
27	YE2-DH138	4.83704	0.112756	241	304	< 1038	138	< 16	7.87	242	< 2	37.1	< 7	< 3	< 17	< 18	< 2	< 4	< 2	1.72	8.04	< 1	< 37	< 1	< 179	< 83	7.44	2.25
28	YE2-DH139	3.98889	0.151985	546	1700	< 337	290	< 74	24.1	299	< 2	15.5	< 9	< 4	< 21	< 21	< 2	< 4	< 1	< 6	38.3	< 3	< 1	< 3	< 498	< 28	< 6	1.87
29	YE2-DH143	3.84074	0.164359	136	275	< 343	42.5	< 12	4.76	111	< 5	108	< 10	< 3	< 46	< 47	< 1	< 2	< 2	< 1	9.98	< 1	< 0.2	< 2	< 96	< 161	< 8	< 2
30	YE2-DH161	4.32222	0.1381	369	2000	< 600	93.2	< 29	19.3	189	2.43	< 16	< 10	< 4	< 18	< 19	< 1	2.72	< 1	< 5	33	< 2	< 39	1.93	< 604	< 237	< 7	1.35
31	YE2-DH002	3.58042	0.0948894	151	516	< 190	213	< 16	< 15	197	< 9	309	39.3	< 3	< 33	< 34	< 2	< 3	< 3	2.68	18.1	n.d.	< 1	< 2	< 10	< 129	10.1	1.58
32	YE2-DH008	4.89722	0.122748	349	1300	< 455	104	< 16	< 76	200	< 4	53.3	< 10	< 3	< 9	10.1	< 2	< 4	< 2	< 2	30.3	0.86	< 2	2	< 284	< 136	10.5	< 1
33	YE2-DH012	5.08148	0.108426	365	990	< 459	< 120	< 22	< 17	133	< 5	< 26	< 9	< 3	< 14	< 14	< 3	< 5	< 3	< 4	24	< 3	< 4	< 4	< 110	< 22	11.8	1.62
34	YE2-DH013	3.91111	0.128922	410	1790	297	275	< 32	25.2	361	< 6	35.8	< 18	< 4	< 12	< 12	< 0.8	< 1	< 0.9	< 6	35.7	< 2	< 0.8	3.31	< 377	< 282	< 6	< 3
35	YE2-DH024	4.32593	0.0961037	143	516	< 440	57.5	< 41	< 17	146	< 2	< 65	< 6	< 3	19	< 13	< 2	< 4	< 3	< 3	11.5	< 2	< 0.5	< 2	< 400	< 534	< 9	< 1
36	YE2-DH028	4.75926	0.119752	240	1330	< 261	82.2	< 21	12.8	193	< 3	< 39	< 14	< 3	15.2	< 6	< 7	< 12	< 3	< 3	27.7	n.d.	< 2	2.13	< 247	< 237	< 8	< 1
37	YE2-DH042	3.87111	0.09028	123	205	< 229	156	< 29	< 19	278	< 7	189	16.2	< 4	< 13	< 13	< 2	< 4	3.52	1.83	9.74	< 2	< 12	< 2	< 756	< 160	< 21	< 4
38	YE2-DH043	5.33148	0.0928405	400	626	< 204	133	< 46	14.7	306	< 8	159	19.4	< 4	< 16	< 16	< 2	< 3	< 1	< 2	42.8	< 2	n.d.	1.63	< 600	< 234	8.75	< 3
39	YE2-DH046	4.47778	0.127341	200	820	< 212	81.5	< 34	8.54	174	< 3	< 21	< 5	< 3	< 38	< 39	< 5	< 8	< 5	< 34	< 73	n.d.	< 38	1.65	< 318	< 368	9.16	< 0.9
40	YE2-DH051	6.15259	0.150608	105	327	< 162	107	< 22	5.5	1780	3.83	24750	67.3	< 3	< 32	< 33	< 3	< 5	< 6	< 3	10.9	< 4	< 39	1.29	< 537	< 127	11.7	< 0.8
41	YE2-DH054	3.75238	0.082687	73.8	90.3	< 322	40.6	< 17	< 7	165	< 12	158	< 13	< 3	< 46	< 48	< 8	< 14	< 5	< 4	9.15	n.d.	< 2	< 3	< 447	< 99	9.49	1.32
42	YE2-DH058	3.1463	0.140534	209	492	< 219	54.7	< 19	6.25	218	< 2	129	8.17	< 2	< 27	< 28	< 2	< 3	< 5	< 6	16.2	n.d.	< 39	< 3	20.5	< 216	< 9	< 1
43	YE2-DH060	3.97037	0.123981	144	< 641	< 676	117	< 52	< 24	193	< 4	47.8	< 10	< 3	< 23	< 24	< 3	< 5	< 5	< 6	< 13	n.d.	n.d.	< 2	< 164	< 20	< 7	< 1
44	YE2-DH062	3.9055	0.118623	127	524	141	89.3	< 17	< 6	240	6.41	81.1	13.3	< 3	< 24	< 25	< 3	< 6	< 3	< 6	12.5	< 3	< 0.5	< 2	< 841	< 59	< 5	< 1
45	YE2-DH067	5.05	0.128378	75.7	206	< 207	68.8	< 8	< 5	84.2	< 6	52.1	5.41	n.d.	< 18	< 19	< 2	< 4	< 3	< 1	9.94	< 2	< 4	1.48	< 685	< 158	< 8	< 2
46	YE2-DH069	3.87593	0.0980065	102	237	< 127	56.3	< 11	< 7	133	< 3	190	17.1	< 3	< 33	< 34	< 2	< 3	< 2	< 1	13.8	< 1	< 1	< 1	< 1094	< 117	7.03	< 1
47	YE2-DH076	4.34074	0.105459	263	726	< 231	76.2	< 16	10.4	230	< 7	< 34	< 14	< 3	< 12	< 12	< 5	< 9	< 1	< 3	23.2	n.d.	< 2	< 2	< 235	< 63	< 8	< 1
48	YE2-DH104	4.40741	0.104989	66.9	228	< 193	111	< 7	4.74	76.6	< 7	37	7.36	< 3	< 15	< 15	< 0.8	< 1	< 1	< 5	16	< 1	n.d.	< 1	< 199	< 18	7.1	< 1
49	YE2-DH117	4.86667	0.101288	127	237	< 495	36.7	< 37	< 6	174	5.07	157	< 19	< 4	< 35	< 36	< 4	< 7	< 5	< 10	27.6	n.d.	< 1	< 2	< 237	< 153	< 8	< 3
50	YE2-DH119	4.51413	0.111532	188	265	< 364	78.1	< 29	5.12	152	< 4	156	< 18	< 4	< 23	< 24	< 2	< 4	< 4	1.07	14.8	< 5	< 9	< 2	< 160	< 37	< 8	< 2
51	YE2-DH126	5.1328	0.0881881	108	< 1903	< 693	114	< 12	5.49	372	< 8	> 30200	2200	< 5	< 11	< 11	< 2	< 4	< 2	< 6	15.1	< 3	< 7	< 3	< 10	< 19	< 9	< 4
52	YE2-DH128	4.57778	0.122396	142	403	943	20.2	< 25	8.51	104	< 4	193	< 7	< 3	< 54	< 56	< 3	< 6	< 3	< 6	< 12	n.d.	< 2	< 2	< 304	< 28	< 7	< 1
53	YE2-DH133	3.64444	0.152041	416	1290	816	142	< 32	< 21	130	< 10	88.9	< 12	< 3	< 25	< 25	< 3	< 5	< 2	< 5	31	< 2	< 40	< 3	< 438	< 189	< 6	< 2
54	YE2-DH135	5.34028	0.163227	106	273	424	63.7	< 38	< 7	56	< 2	56.1	< 11	< 3	< 38	< 40	< 1	< 2	< 2	< 3	13	< 3	< 38	< 2	< 397	< 19	9.71	< 1
55	YE2-DH136	4.71647	0.0726194	217	504	591	54	< 21	< 21	195	< 7	83.6	< 9	< 4	< 12	< 13	< 2	< 3	< 2	< 2	17.2	< 8	< 0.2	< 2	55.1	< 78	< 10	< 2
56	YE2-DH148	4.7	0.125015	87.7	428	968	< 50	< 11	6.46	126	< 3	33.7	< 7	< 3	< 31	< 32	< 3	< 5	< 3	< 2	11.3	< 2	< 2	< 2	< 78	< 114	< 10	< 1
57	YE2-DH157	4.3	0.0923	208	635	609	59	< 7	8.69	156	< 2	45	< 8	< 3	< 19	< 20	< 2	n.d.	< 2	2.28	14.2	< 4	< 2	< 2	< 205	< 34	9.45	1.22
58	YE2-DH158	4.45787	0.0962426	208	395	682	74.6	< 6	6.28	75.5	< 4	1540	< 14	< 4	< 33	< 34	< 3	< 5	< 2	< 6	12.4	< 3	< 2	< 1	< 346	< 19	8.78	< 1
59	YE2-DH163	3.9963	0.121222	253	598	872	70	< 11	13.4	98.5	< 3	45.6	< 7	< 2	< 13	< 13	< 3	< 5	< 2	1.94	24.7	< 3	0.34	1.72	< 336	< 139	< 10	< 1

## Sheet: 12 days after sowing (DAS) - Ta
#	DH lines	PH14 (cm)	FW14 (g)	ABA metabolism						Auxins					Cytokinins										Gibberellins
				ABA (ng/g DW)	DPA (ng/g DW)	ABAGE (ng/g DW)	PA (ng/g DW)	7'OH-ABA (ng/g DW)	n-PA (ng/g DW)	IAA (ng/g DW)	IAA-Ala (ng/g DW)	IAA-Asp (ng/g DW)	IAA-Glu (ng/g DW)	IAA-Leu (ng/g DW)	t-ZOG (ng/g DW)	c-ZOG (ng/g DW)	t-Z (ng/g DW)	c-Z (ng/g DW)	dhZ (ng/g DW)	t-ZR (ng/g DW)	c-ZR (ng/g DW)	dhZR (ng/g DW)	2iP (ng/g DW)	iPA (ng/g DW)	GA1 (ng/g DW)	GA3 (ng/g DW)	GA4 (ng/g DW)	GA7 (ng/g DW)
	Express617	5.98	0.47	1080	9250	2890	45.9	64.8	34.7	473		< 11	5.76		< 28	< 28	< 1	3.19	< 1	< 5	103	< 1	0.86	7	< 59	< 48	< 6	< 60
	1012-98	6.96	0.39	430	5890	1820	116	< 28	30.8	419		454	23.4		< 22	< 22	< 0.9	2.31	< 1	< 3	74.6	< 3	< 2	1.26	< 81	< 37	< 6	n.d.
1	YE2-DH005	5.53704	0.546589	489	3760	1040	49.9	< 45	19.5	271	< 6	< 47	< 9	< 3	< 125	< 129	< 3	5.14	< 2	< 5	16.7	< 5	n.d.	1.96	< 588	< 400	< 10	< 1
2	YE2-DH009	5.43333	0.551933	282	2100	3960	91.3	14	17.2	212	< 5	< 18	< 27	< 3	27.7	39.2	< 2	6.59	< 1	< 6	15.8	< 6	< 7	< 2	< 166	< 42	< 9	< 1
3	YE2-DH026	7.31852	0.530204	287	1100	827	44.4	< 35	12.6	223	< 7	< 22	< 5	< 3	19.7	< 13	< 9	< 15	< 4	< 1	8.15	< 5	n.d.	< 3	< 568	< 19	< 8	< 1
4	YE2-DH031	4.86296	0.503825	231	1830	1030	35.2	< 25	14.1	206	< 2	214	< 17	< 3	< 39	< 41	< 3	< 4	< 1	< 6	19.6	< 2	< 4	< 2	< 274	< 137	< 7	< 1
5	YE2-DH036	6.64815	0.742456	491	1710	1390	88	< 83	18.1	364	< 13	< 55	< 16	< 4	< 39	< 40	< 2	6.65	< 1	< 9	102	< 3	< 0.5	6.38	< 311	< 374	< 10	< 1
6	YE2-DH040	4.77778	0.597644	600	2480	1130	97.9	< 46	20.3	498	< 9	2240	< 10	< 3	< 15	< 16	< 3	< 5	< 1	< 7	114	< 3	< 2	10.4	< 476	< 95	< 13	< 3
7	YE2-DH041	6.41852	0.567381	577	2670	2250	62.1	< 30	22.2	150	< 5	< 35	< 8	< 3	< 19	< 20	< 7	< 11	< 1	< 5	72.1	< 4	< 39	3.72	18	< 85	< 8	< 1
8	YE2-DH059	6.58148	0.666411	631	3160	2420	38.9	37.8	23.4	192	< 10	< 22	< 8	< 3	< 31	34.8	< 5	< 8	< 2	< 3	15.4	< 3	< 2	< 4	< 249	< 240	< 8	< 1
9	YE2-DH063	6.62593	0.725648	423	1960	1630	67.8	< 41	16.3	269	5.12	< 25	< 14	< 5	< 20	< 20	< 3	< 5	< 2	< 3	22.2	< 4	< 3	2.4	< 778	< 73	< 11	< 2
10	YE2-DH064	6.48889	0.703504	347	2190	< 3063	91.3	< 68	< 22	553	< 6	< 35	< 33	n.d.	< 71	< 74	< 3	< 5	< 2	< 13	< 27	< 4	< 3	< 2	< 391	< 19	< 8	< 2
11	YE2-DH066	8.51481	0.600807	513	2100	2200	74.9	< 24	< 26	307	< 6	< 34	< 14	< 3	< 40	< 42	< 6	< 9	< 5	< 3	< 13	< 4	n.d.	< 5	< 265	< 104	< 9	< 1
12	YE2-DH079	6.06349	0.549763	454	3110	2330	48.1	< 27	< 21	< 157	< 7	< 89	< 13	< 4	< 108	< 112	< 9	< 14	< 14	< 9	< 15	< 4	< 40	< 3	< 252	< 568	< 9	< 1
13	YE2-DH080	5.45926	0.762433	666	2070	2590	98.7	40.3	22.4	294	< 13	< 32	< 17	< 4	42.5	< 38	< 29	< 47	< 3	< 7	51.3	n.d.	< 2	< 7	< 254	< 4	< 10	< 1
14	YE2-DH088	7.75926	0.599267	330	2030	1750	23.9	< 45	19.2	467	< 7	< 28	< 15	< 6	< 344	< 356	< 4	< 7	< 2	< 8	< 20	< 5	< 6	< 2	< 387	< 39	< 11	2.64
15	YE2-DH091	7.96296	0.610137	293	1550	1050	29.2	< 85	< 14	166	< 4	< 58	< 10	< 4	< 29	< 30	< 6	< 10	< 20	< 7	25.5	< 2	< 3	< 2	< 176	< 94	< 10	< 2
16	YE2-DH094	5.4963	0.649063	350	1660	737	141	15.4	18.6	193	< 8	66.1	< 12	< 4	< 120	< 124	< 18	< 29	< 6	< 7	< 12	< 2	< 39	< 4	72.6	< 118	< 6	< 2
17	YE2-DH096	6.02222	0.571448	199	934	1330	36.6	< 51	10.7	149	< 5	< 25	< 11	< 4	< 19	< 20	< 2	< 3	< 2	< 6	24.9	n.d.	< 4	< 4	< 81	< 48	< 11	< 1
18	YE2-DH097	5.03333	0.717756	327	2390	719	61.9	< 27	18.6	408	< 4	< 45	< 17	< 4	< 24	< 25	< 8	< 14	< 2	< 5	10.7	< 3	< 7	< 3	< 60	< 253	< 11	< 1
19	YE2-DH100	5.63333	0.757544	417	1220	1560	52.8	28.6	14.7	336	< 8	117	< 17	< 4	< 17	< 18	< 12	< 20	< 6	< 7	30	< 3	n.d.	< 4	< 327	< 68	< 8	< 1
20	YE2-DH112	8.57778	0.504604	242	2020	1100	32.3	< 34	14.3	289	< 4	< 37	< 19	< 4	< 47	65.8	< 3	< 6	< 3	< 5	15.8	< 11	< 1	< 3	< 734	< 46	< 11	< 1
21	YE2-DH113	4.83704	0.597793	269	1430	996	49.1	< 31	< 80	170	< 4	< 18	< 20	< 5	< 21	< 21	< 2	< 4	< 2	< 5	23.6	< 3	< 2	1.8	< 116	< 94	< 8	< 1
22	YE2-DH115	4.32593	0.835981	272	2850	1630	58.8	< 25	11.7	346	3.47	< 42	< 30	< 5	< 156	< 161	< 5	< 8	< 3	< 12	< 23	n.d.	< 40	< 1	< 433	< 123	< 12	< 2
23	YE2-DH121	5.61852	0.814559	491	3890	1680	120	30.7	24	561	< 6	< 61	< 11	< 5	< 50	< 51	< 10	< 16	< 5	< 9	< 15	< 5	< 37	1.47	< 244	< 100	< 16	< 2
24	YE2-DH130	5.35926	0.471448	430	3480	1080	68.9	< 23	18.3	270	< 8	< 47	< 39	< 6	< 85	< 88	< 8	< 14	< 12	< 4	< 9	< 5	< 4	2.01	< 271	< 184	< 7	< 1
25	YE2-DH132	7.85556	0.501163	241	1730	1250	26.7	< 16	< 26	280	< 5	1850	< 16	< 5	< 32	< 33	< 2	< 4	< 2	< 8	18.3	< 4	< 0.1	< 6	< 115	< 71	< 10	< 2
26	YE2-DH137	7.27407	0.544581	322	1840	4050	66	< 28	< 18	259	< 26	< 27	< 25	< 5	< 55	< 57	< 2	< 4	< 2	< 3	10.1	< 5	< 2	< 4	< 382	< 20	< 8	< 2
27	YE2-DH138	7.48148	0.3098	298	1850	< 3974	< 143	< 30	< 37	233	< 4	< 32	< 11	< 4	< 60	< 63	< 7	< 11	< 3	1.67	13.7	< 7	< 37	1.96	< 570	< 290	< 12	< 2
28	YE2-DH139	5.49259	0.641459	483	2420	1910	141	< 27	26.2	217	< 19	20.1	< 17	< 5	< 64	< 66	< 2	5.19	< 4	< 4	31.1	< 7	< 3	< 4	< 130	< 57	< 9	< 1
29	YE2-DH143	6.23333	0.61947	249	1190	1630	75.3	< 28	< 18	203	< 14	70.7	< 15	< 4	< 21	< 22	< 7	< 11	< 11	< 38	< 29	< 4	< 37	< 5	< 420	< 23	< 11	< 2
30	YE2-DH161	6.16667	0.579396	655	4320	< 1203	54.8	39.9	29	123	< 6	< 41	< 8	< 4	< 53	62.8	< 6	< 11	< 3	< 4	< 16	< 1	n.d.	< 2	< 154	< 24	< 7	< 1
31	YE2-DH002	4.65963	0.324311	281	2190	1470	102	< 26	< 29	341	< 9	35.5	< 35	< 5	< 38	< 39	< 9	< 14	< 3	1.41	14.6	< 5	< 3	1.41	< 215	< 32	< 11	< 3
32	YE2-DH008	6.7	0.452622	292	2390	2550	66	31.3	19.1	399	< 8	< 44	< 11	< 5	< 97	< 100	< 4	< 6	< 3	< 12	27.4	< 3	< 38	< 6	< 346	< 62	< 11	< 2
33	YE2-DH012	7.93704	0.436574	453	3250	2030	110	< 48	< 32	217	< 10	< 27	< 13	< 5	< 57	< 59	< 3	< 6	< 2	< 9	< 20	< 6	< 4	< 4	< 475	< 129	< 12	< 2
34	YE2-DH013	5.77407	0.480763	295	762	< 1957	92.3	< 10	11.6	278	< 9	< 35	< 9	< 5	< 18	< 18	< 5	< 8	< 4	< 8	12.2	< 5	n.d.	< 3	< 562	< 41	< 10	< 2
35	YE2-DH024	7.45556	0.346722	258	2000	1230	57.6	< 61	15.1	189	< 11	< 39	< 28	< 4	< 53	< 54	< 3	< 6	< 2	< 18	12.4	< 15	n.d.	n.d.	< 335	< 298	< 12	< 2
36	YE2-DH028	7.3	0.451974	508	3720	2890	103	< 136	25.5	347	6.43	< 79	< 19	n.d.	< 55	< 57	< 7	< 11	< 4	< 4	28.3	< 6	< 6	< 5	< 236	< 118	< 12	< 6
37	YE2-DH042	4.995	0.256553	738	3500	4040	192	< 71	35.1	355	< 25	< 129	< 17	< 12	< 223	< 230	< 13	< 22	< 7	< 10	45.5	< 4	n.d.	< 10	< 971	< 283	< 14	< 3
38	YE2-DH043	8.04074	0.329244	492	5690	2140	193	< 14	26.6	325	< 5	< 43	< 13	< 4	< 32	< 33	< 4	< 7	< 2	< 2	51.7	< 2	< 39	3.55	< 448	< 87	< 10	< 2
39	YE2-DH046	6.27037	0.517859	423	2370	851	66.4	< 31	19	230	< 14	< 24	< 18	< 3	< 44	52.2	< 11	< 18	n.d.	< 6	9.26	< 2	< 38	< 1	< 431	< 67	< 11	< 1
40	YE2-DH051	9.03757	0.440721	159	1060	868	64.1	< 13	9.51	250	< 4	8340	40.8	n.d.	< 11	< 11	< 3	< 6	< 2	< 2	25.8	< 3	< 39	1.54	< 189	< 19	< 10	< 2
41	YE2-DH054	5.9525	0.452784	153	1200	606	68.4	< 10	12.3	252	< 5	< 48	< 16	< 5	< 15	25.9	< 2	3.73	< 2	< 3	8.98	n.d.	< 2	< 2	< 569	< 89	< 10	< 1
42	YE2-DH058	6.18201	0.464434	231	601	< 1098	< 50	< 17	9.39	315	< 2	< 39	< 9	< 4	< 12	< 13	< 4	< 6	< 1	< 4	22.7	< 2	< 39	< 5	< 437	< 111	< 8	< 2
43	YE2-DH060	5.74444	0.472778	275	2230	891	59.3	6.35	14.9	336	< 7	< 24	< 20	< 4	< 12	38.2	< 4	< 7	< 0.8	< 6	24.9	< 4	< 39	< 3	< 123	< 11	< 11	< 1
44	YE2-DH062	6.88929	0.466308	479	2870	1230	62.4	< 30	23.7	444	< 5	< 26	< 10	< 5	< 31	37.4	< 2	4.99	< 1	< 3	66.3	0.72	< 38	3.78	< 497	< 31	< 9	< 8
45	YE2-DH067	8.10417	0.403321	207	614	< 446	< 135	< 12	8.59	201	< 3	< 28	< 11	< 3	< 9	< 10	< 8	< 13	< 2	n.d.	32.5	n.d.	< 39	1.86	< 337	< 200	< 9	< 2
46	YE2-DH069	5.12328	0.308821	148	556	419	< 66	< 38	10.8	197	< 5	67.7	9.33	< 3	10.5	< 10	< 1	< 2	< 1	< 3	26.9	n.d.	< 0.7	< 5	< 120	< 57	< 13	2.61
47	YE2-DH076	6.37778	0.412981	362	2490	1400	54.2	37.6	15	263	< 9	< 13	< 23	< 5	< 37	50.3	< 3	< 4	< 2	n.d.	12.2	< 2	< 40	< 2	< 265	< 55	< 8	< 2
48	YE2-DH104	6.13704	0.522681	157	1400	< 740	28.7	< 25	10.5	139	< 14	< 22	< 10	< 3	< 38	< 39	< 6	< 10	< 4	< 4	16.9	< 5	< 38	< 3	< 365	< 145	< 9	< 1
49	YE2-DH117	9.05509	0.356678	333	1180	896	225	< 39	17.2	584	< 7	< 41	< 39	< 6	< 21	< 22	< 3	< 6	< 2	< 9	110	< 2	< 4	4.82	< 416	< 260	< 11	< 2
50	YE2-DH119	7.11852	0.379658	176	1770	533	72.6	< 48	10.3	406	< 7	< 31	< 18	< 4	< 75	< 77	< 4	< 6	< 1	< 7	33.8	< 7	< 6	3	< 287	< 353	< 14	< 2
51	YE2-DH126	8.38	0.28392	547	3220	2650	175	< 21	< 40	381	< 3	< 1539	170	< 6	< 57	< 59	< 5	< 8	< 5	< 3	51.6	< 3	< 38	2.45	< 631	< 12	< 10	< 2
52	YE2-DH128	6.9963	0.408856	291	2020	1230	57.4	< 20	16.2	429	< 12	< 36	< 23	< 4	< 29	63.8	< 4	< 7	< 2	< 3	10.3	< 6	< 39	< 2	< 265	< 112	< 12	< 2
53	YE2-DH133	5.56667	0.700681	315	1850	1530	71.2	< 82	< 17	273	< 9	< 26	< 26	< 4	< 26	38.1	< 3	< 4	2.05	n.d.	18.4	< 11	< 17	1.93	< 634	< 95	< 11	< 1
54	YE2-DH135	7.24286	0.521496	384	1230	840	89.5	< 58	13	242	7.65	< 20	< 14	< 4	< 11	< 12	< 1	2.87	< 2	< 3	68	n.d.	n.d.	4.14	< 263	< 33	< 9	4.61
55	YE2-DH136	7.50926	0.374729	1130	6660	3430	279	37.1	53.1	483	< 8	52.3	< 8	< 5	< 13	28.2	< 3	8.75	2.37	< 2	78.9	< 4	< 2	4.8	< 247	< 630	< 17	4.45
56	YE2-DH148	6.56296	0.470144	473	2450	1340	28.7	< 28	21.8	334	< 10	< 20	< 15	< 4	< 86	< 89	< 2	4.82	< 1	< 5	45.3	< 4	< 0.5	2.66	< 416	< 60	< 10	< 3
57	YE2-DH157	6.01481	0.391541	524	2850	2190	58.6	51	< 49	448	< 4	< 34	< 17	< 3	< 96	< 100	< 6	< 9	< 2	< 3	10.6	n.d.	< 39	1.88	< 495	< 284	< 14	< 1
58	YE2-DH158	5.9537	0.352727	392	2470	1610	< 171	< 12	21.5	199	< 6	< 20	< 13	< 4	25.6	< 15	< 2	< 4	< 0.9	< 6	27.3	0.62	n.d.	1.93	< 214	< 219	< 11	< 2
59	YE2-DH163	5.35556	0.509967	338	1850	1180	94.3	20.6	< 32	264	< 9	< 30	< 15	< 5	< 11	< 11	< 2	< 4	< 2	< 2	< 9	0.56	< 38	< 2	114	< 84	< 10	< 2

## Sheet: E617 & 1012-98 hormone profiles
#	Parental lines/Timepoints	ABA metabolism						Auxins			Cytokinins										Gibberellins
		ABA (ng/g DW)	DPA (ng/g DW)	ABAGE (ng/g DW)	PA (ng/g DW)	7'OH-ABA (ng/g DW)	n-PA (ng/g DW)	IAA (ng/g DW)	IAA-Asp (ng/g DW)	IAA-Glu (ng/g DW)	t-ZOG (ng/g DW)	c-ZOG (ng/g DW)	t-Z (ng/g DW)	c-Z (ng/g DW)	dhZ (ng/g DW)	t-ZR (ng/g DW)	c-ZR (ng/g DW)	dhZR (ng/g DW)	2iP (ng/g DW)	iPA (ng/g DW)	GA3 (ng/g DW)	GA1 (ng/g DW)	GA7 (ng/g DW)	GA4 (ng/g DW)
1	E617-0DAS	49.4		53.1	45	5.47		68.3		1.79							0.74							4.07
2	1012-98-0DAS	47.2		46	19.1		1.49	593	26100	1100							3.34					44.3
3	E617-1DAS	12.4		22.4	90.9	7.82		42.2	48.5							1.13	3.23							5.49
4	1012-98-1DAS	69.7			7.74	5.43		390	23400	383							30.3					27.6
5	E617-2DAS	10.5		27.1	106	3.99		42.8	21.3								3.31							5.32
6	1012-98-2DAS	41.7	132	44.7	95.5	5.3		306	26700	487							19.3					63.3
7	E617-3DAS	25		27.7	21.6	2.43		42.3	53.9								6.06							3.99
8	1012-98-3DAS	38.3		30.1	144			158	24100	502							17
9	E617-4DAS	220	822	34.2	94.7		6.6	325	34.6								75.3					30.7		36.3
10	1012-98-4DAS	25.3			61.9			225	25700	753							28.6
11	E617-5DAS	910	4610	181	133	14.8	27.5	1230	126	6.73							230	1.78	1.06	19.2				6.21
12	1012-98-5DAS	95.7		84.7	21.1			289	26700	338	17.4						13.9							5.71
13	E617-6DAS	156	442	57.7	138		6.54	247								0.12	85.7		0.56	4.86				10
14	1012-98-6DAS	288	804	173	65.9		8.71	416	28800	373							64
15	E617-7DAS	330	1170	151	20.1	4.46	6.67	659	10.7	3.75							183	1.04		9.94				9.45
16	1012-98-7DAS	208	677	212	33.7	4.15		513	32000	138							68.7
17	E617-8DAS	998	4400	366	61.2	11.8	28.5	900	19.8	6.04				4.3			430			27.9				11.4
18	1012-98-8DAS	671	2800	486	86.8	5.82	14.7	526	5140	24.5				5.08			224			13		23.9
19	E617-10DAS	1610	6630	959	66.4	43.2	29.6	980	18.6	7.35				5.59			406		2.58	35.5
20	1012-98-10DAS	834	4990	1020	121	10.3	29.4	622	1490	22.1				6.41			250			13.7
21	E617-12DAS	1080	9250	2890	45.9	64.8	34.7	473		5.76				3.19			103		0.86	7
22	1012-98-12DAS	430	5890	1820	116		30.8	419	454	23.4				2.31			74.6			1.26
